# Supplementary material for: Sprint velocity and step frequency during repeated sprint ability testing are associated with high-intensity locomotor activity in elite female field hockey
Source: PLoS One. 2026 Jun 8;21(6):e0351128. doi: 10.1371/journal.pone.0351128 (PMC13245795; doi:10.1371/journal.pone.0351128)
Supplement: S1 Dataset — (XLSX) [file pone.0351128.s001.xlsx]

## Sheet: Sheet1
PLAYER	TD1	TD2	TD3	TD4	TDAvg	TD·min-1_1	TD·min-1_2	TD·min-1_3	TD·min-1_4	TD·m-1Avg	HSR1	HSR2	HSR3	HSR4	HSRAvg	HSR·m-1_1	HSR·m-1_2	HSR·m-1_3	HSR·m-1_4	HSR·m-1Avg	Sprint1	Sprint2	Sprint3	Sprint4	SprintAvg	SP_Max1	SP_Max2	SP_Max3	SP_Max4	SP_MaxAvg	MaxSP_max	SP_maxRSA	Acc1	Acc2	Acc3	Acc4	AccAvg	Acc·min-1_1	Acc·min-1_2	Acc·min-1_3	Acc·min-1_4	Acc·min-1_Avg	Dcc1	Dcc2	Dcc3	Dcc4	DccAvg	Dcc·min-1_1	Dcc·min-1_2
1	7626.97	6757.22	5309.83	3481.05	5793.77	103.53	93.485	92.55	85.97	93.8837	944.707	853.409	758.435	322.122	719.668	12.8417	11.8317	13.219	7.956	11.4621	216.671	149.711	166.064	110.963	160.852	24.41	24.83	24.47	23.28	24.2475	24.83	25.8993	2268	2132	1835	1281	1879	30.405	29.5975	31.98	31.64	30.9056	2264	2136	1836	1278	1878.5	30.3475	29.66
2	6387.38	5956.83	6050.31	4725.17	5779.92	95.6075	89.595	88.4	85.15	89.6881	550.63	825.574	885.489	876.406	784.525	8.0475	12.577	12.937	15.794	12.3389	120.548	170.67	229.34	271.73	198.072	25.42	24.45	25.6	27.47	25.735	27.47	26.8657	2074	2000	2062	1763	1974.75	30.9125	29.845	30.13	31.77	30.6644	2075	1998	2060	1765	1974.5	30.925	29.7925
3	2689.44	2388.46	3738.64	3559.59	3094.03	117.243	73.31	81.67	82.57	88.6983	333.346	566.72	628.406	550.108	519.645	14.366	15.8532	13.727	12.76	14.1766	49.802	91.701	133.147	137.707	103.089	22.4	22.98	25.92	25.24	24.135	25.92	26.9	672	884	1424	1366	1086.5	26.0567	29.2125	31.11	31.69	29.5173	672	885	1417	1363	1084.25	26.0333	29.275
4	1387.79	2124.39	2680.03	1698.06	1972.56	120.218	72.5825	63.84	79.31	83.9875	23.341	396.247	293.808	169.191	220.647	1.404	13.017	6.999	7.903	7.33075	0	57.954	0	39.752	24.4265	17.34	22.85	19.73	22.44	20.59	22.85	25.7	321	914	1414	726	843.75	27.3875	30	33.68	33.91	31.2444	320	911	1409	725	841.25	27.335	29.93
5	5352.41	3032.34	3604.62	4169.38	4039.69	84.64	67.625	69.18	81.99	75.8588	757.482	473.139	656.938	706.121	648.42	11.919	10.496	12.608	13.885	12.227	59.887	74.427	269.054	127.609	132.744	24.42	24.1	25.18	23.05	24.1875	25.18	26.3	2025	1540	1776	1751	1773	32.0875	34.69	34.09	34.43	33.8244	2023	1539	1777	1748	1771.75	32.0525	34.6625
6	7997.26	7076.82	6424.67	5001.46	6625.05	118.507	94.3	102.64	109.1	106.137	1650.68	1508.24	1425.46	979.218	1390.9	25.005	20.0855	22.774	21.36	22.3061	368.97	265.856	340.499	277.484	313.202	25.94	26.02	25.9	25.32	25.795	26.02	28.5714	2078	2682	2152	1457	2092.25	30.6325	35.6	34.38	31.78	33.0981	2077	2681	2153	1455	2091.5	30.615	35.585
7	6799.57	6233.12	5125.03	4950.46	5777.05	103.885	97.9225	87.4	87.79	94.2494	1777.08	1418.59	1168.47	1103.75	1366.98	25.6315	22.4845	19.927	19.573	21.904	536.496	478.689	248.687	286.474	387.586	27.7	29.38	26.34	27.77	27.7975	29.38	29.7521	1941	1963	1855	1840	1899.75	29.6475	30.8625	31.64	32.63	31.195	1945	1965	1853	1836	1899.75	29.715	30.91
8	6279.09	5406.14	3223.68	2332.15	4310.26	92.93	85.6725	77.91	79.46	83.9931	962.271	822.265	626.804	499.882	727.806	14.129	12.9652	15.149	17.033	14.8191	134.948	100.962	157.799	253.536	161.811	25.28	23.49	25.47	24.92	24.79	25.47	27.4809	1993	2057	1378	1014	1610.5	29.8525	32.1875	33.3	34.55	32.4725	1991	2058	1374	1012	1608.75	29.8325	32.185
9	6033.39	5446.12	4741.51	5017.19	5309.55	92.2475	84.465	77.87	86.11	85.1731	903.132	977.299	907.95	818.381	901.691	13.753	14.7867	14.911	14.045	14.3739	86.729	271.72	104.518	143.742	151.677	23.68	27.09	24.25	24.79	24.9525	27.09	27.1	2166	2232	2161	2084	2160.75	33.81	34.9225	35.49	35.77	34.9981	2172	2234	2166	2082	2163.5	33.9125	34.9425
10	5293.87	4623.11	4156.16	3486.12	4389.81	85.745	80.7425	71.96	78.68	79.2819	895.781	1001.09	1073.9	716.673	921.861	14.501	17.3343	18.594	16.176	16.6513	65.053	201.229	367.694	189.2	205.794	22.15	24.8	25.75	22.97	23.9175	25.75	25.8	1988	1838	1890	1482	1799.5	31.6225	32.4425	32.72	33.45	32.5588	1987	1837	1895	1487	1801.5	31.61	32.4225
11	7136.77	6393.23	4616.58	5133.93	5820.13	100.078	96.4225	94.45	92.41	95.84	1252.32	1351.52	1130.9	1149.78	1221.13	17.282	20.3425	23.138	20.697	20.3649	336.278	298.164	324.029	271.507	307.495	27.18	27.66	29.33	27.01	27.795	29.33	30.7692	2309	2190	1596	1847	1985.5	32.1775	33.275	32.65	33.25	32.8381	2312	2194	1600	1841	1986.75	32.225	33.3375
12	7081.63	6403.13	6827.15	4079.22	6097.78	93.1225	85.38	96.33	88.41	90.8106	709.303	760.257	1046.43	695.216	802.801	9.17775	10.0277	14.764	15.068	12.2594	83.968	150.431	190.766	54.373	119.884	22.81	22.77	24.27	22.32	23.0425	24.27	25	2502	2514	2230	1522	2192	32.6675	33.6075	31.46	32.99	32.6812	2503	2512	2233	1528	2194	32.68	33.5875
[truncated: 38 more columns]
